# Supplementary material for: Resistance to Triazoles in Populations of Mycosphaerella fijiensis and M. musicola from the Sigatoka Disease Complex from Commercial Banana Plantations in Minas Gerais and São Paulo, Brazil
Source: Microorganisms. 2025 Jun 20;13(7):1439. doi: 10.3390/microorganisms13071439 (PMC12300740; doi:10.3390/microorganisms13071439)
Supplement: Supplementary file 1 [file microorganisms-13-01439-s001.zip › Supplementary file S1.xlsx]

## Sheet: Supplementary file S1
Supplementary file S1. Characterization of isolates of Mycosphaerella fijiensis and M. musicola from the BSDC, CYP51 variants, population origins, mean EC50 for propiconazole and tebuconazole, and phenotypic classes.
Count	CYP51 variant	Isolate	Species	Population	Mean EC₅₀ Propiconazole (µg mL⁻¹)	Scott-Knott group for Propiconazole	Phenotypic class for Propiconazole	Mean EC₅₀ Tebuconazole (µg mL⁻¹)	Scott-Knott group for Tebuconazole	Phenotypic class for Tebuconzole
1	A	MG14	Mm	MGN_C	0.0207625	n	LR	0.0303125	t	S
2	A	MG17	Mm	MGN_C	0.020625	n	LR	0.0621875	q	LR
3	A	MG4	Mm	MGN_C	0.0067	w	S	0.0223125	u	S
4	A	MG52	Mm	MGN_C	0.0138	q	LR	0.0338625	t	S
5	A	MG88	Mm	MGN_C	0.0099	s	S	0.026575	t	S
6	A	ISC1	Mm	SPNW_C	0.0067	w	S	0.0222875	u	S
7	A	ISC111	Mm	SPNW_C	0.0142875	q	LR	0.04065	s	S
8	A	ISC119	Mm	SPNW_C	0.0157875	p	LR	0.0438125	r	S
9	A	ISC120	Mm	SPNW_C	0.0072	w	S	0.0279875	t	S
10	A	ISC14	Mm	SPNW_C	0.0080875	t	S	0.036825	s	S
11	A	ISC3	Mm	SPNW_C	0.0102875	s	LR	0.0259	t	S
12	A	ISC33	Mm	SPNW_C	0.0099625	s	S	0.04535	r	S
13	A	ISC64	Mm	SPNW_C	0.00645	w	S	0.0375125	s	S
14	A	ISC9	Mm	SPNW_C	0.0150625	p	LR	0.0407125	s	S
15	A	ISC92	Mm	SPNW_C	0.0099	s	S	0.0257125	t	S
16	A	ISC93	Mm	SPNW_C	0.010925	s	LR	0.030925	t	S
17	A	ISC97	Mm	SPNW_C	0.019325	o	LR	0.049775	r	S
18	A	ISR 41	Mm	SPNW_O	0.0079	u	S	0.0209	v	S
19	A	ISR10	Mm	SPNW_O	0.0111375	s	LR	0.028375	t	S
20	A	ISR12	Mm	SPNW_O	0.0159625	p	LR	0.0497875	r	S
21	A	ISR19	Mm	SPNW_O	0.0125625	r	LR	0.0277125	t	S
22	A	ISR21	Mm	SPNW_O	0.00785	v	S	0.026175	t	S
23	A	ISR40	Mm	SPNW_O	0.0089	t	S	0.0221375	u	S
24	A	ISR46	Mm	SPNW_O	0.0105625	s	LR	0.02885	t	S
25	A	ISR48	Mm	SPNW_O	0.0106125	s	LR	0.0278375	t	S
26	A	ISR49	Mm	SPNW_O	0.0068125	w	S	0.0184875	w	S
27	A	ISR55	Mm	SPNW_O	0.0087	t	S	0.0222875	u	S
28	A	ISR56	Mm	SPNW_O	0.014025	q	LR	0.0271375	t	S
29	A	ISR6	Mm	SPNW_O	0.0108	s	LR	0.041425	s	S
30	A	ISR68	Mm	SPNW_O	0.009	t	S	0.113988	p	MR
31	A	ISR70	Mm	SPNW_O	0.0073	w	S	0.022325	u	S
1	B	MG18	Mm	MGN_C	0.0622375	k	LR	0.0565875	q	LR
2	B	MG77	Mm	MGN_C	0.04645	l	LR	0.11965	p	MR
1	C	MG13	Mm	MGN_C	0.019525	o	LR	0.282025	l	MR
2	C	MG53	Mm	MGN_C	0.0197	o	LR	0.0637875	q	LR
3	C	MG73	Mm	MGN_C	0.0222375	m	LR	0.215638	m	MR
1	D	MG9	Mm	MGN_C	0.0187	o	LR	0.406875	i	MR
1	E	MG130	Mm	MGN_C	0.0154	p	LR	0.110963	p	MR
2	E	MG15	Mm	MGN_C	0.0183375	o	LR	0.189612	n	MR
3	E	MG47	Mm	MGN_C	0.0208875	n	LR	0.296712	k	MR
4	E	MG63	Mm	MGN_C	0.0193625	o	LR	0.163538	o	MR
5	E	ISC118	Mm	SPNW_C	0.305188	d	MR	1.0845	c	HR
1	F	JA2_7	Mf	SPVR_CI	0.889075	a	MR	1.09695	b	HR
2	F	JA2_7b	Mf	SPVR_CI	0.124463	j	MR	1.07101	d	HR
3	F	JA3_6	Mf	SPVR_CI	0.126125	i	MR	0.0015	x	S
4	F	SA14	Mf	SPVR_CI	0.1369	h	MR	1.14806	a	HR
5	F	SA6	Mf	SPVR_CI	0.16035	f	MR	0.328425	j	MR
1	G	JA2_29b	Mf	SPVR_CI	0.148625	g	MR	0.912138	f	MR
2	G	JA3_9a	Mf	SPVR_CI	0.836788	b	MR	0.922813	e	MR
3	G	JA3_9b	Mf	SPVR_CI	0.3128	c	MR	0.848163	h	MR
1	H	JA2_24	Mf	SPVR_CI	0.27405	e	MR	0.860775	g	MR
* Mf = Mycosphaerella fijiensis; Mm = M. musicola; Populations MGN_C = Northern Minas Gerais, SPNW_C and SPNW_O = Northwest São Paulo, SPVR_CI = Ribeira Valley in Southern São Paulo;
F value Propiconazole = 153,703, p <2e-16 ***; F value Tebuconazole = 16,781, p <2e-16 ***; Means followed by the same lowercase letter are not significantly different by the Scott-Knott test at
5% probability; Phenotypic classes: Sensitive (S), Lowly Resistant (LR), Moderate Resistant (MR), Highly Resistant (HR).
